# Supplementary material for: Immune cell senescence drives responsiveness to immunotherapy in melanoma
Source: Mol Cancer. 2025 Dec 10;24:308. doi: 10.1186/s12943-025-02517-1 (PMC12717699; doi:10.1186/s12943-025-02517-1)
Supplement: Supplementary file 14 — Supplementary Material 14 [file 12943_2025_2517_MOESM14_ESM.xlsx]

## Sheet: Φύλλο1
Table S5: T cell Exhaustion and Anergy markers
T Cell Exhaustion	T cell Anergy
TIGIT	Egr-2
LAG-3	Egr-3
TIM-3	Cbl-b
PD-1	GRAIL
BTLA	NFAT1
CD160	IL-22
CD244/2B4	RAS
CTLA-4
IFNA1
IFNB1
IL-2
IFNG
TNF-α
PRF1
GZMB
